# Supplementary material for: Daily feed intake patterns of purebred nucleus boars as genetic indicators for disease resilience of crossbred barrows under a natural polymicrobial disease challenge
Source: J Anim Sci. 2025 Oct 15;104:skaf357. doi: 10.1093/jas/skaf357 (PMC12923160; doi:10.1093/jas/skaf357)
Supplement: skaf357_Supplementary_Data [file skaf357_supplementary_data.zip]

Archive with 1 entries (1 files):
- Supplm Fig 1.pptx
